# Supplementary material for: Hybrid Unilamellar Vesicles of Phospholipids and Block Copolymers with Crystalline Domains
Source: Polymers (Basel). 2020 May 29;12(6):1232. doi: 10.3390/polym12061232 (PMC7362021; doi:10.3390/polym12061232)
Supplement: Supplementary file 1 [file polymers-12-01232-s001.zip]

Archive with 7 entries (6 files):
- SI/
- SI/.DS_Store
- __MACOSX/SI/._.DS_Store
- SI/Video S1.mov
- __MACOSX/SI/._Video S1.mov
- SI/Supporting Information_may25_2020.docx
- __MACOSX/SI/._Supporting Information_may25_2020.docx
